# Supplementary material for: Evaluating Antimicrobial Susceptibility Testing Methods for Cefiderocol: A Review and Expert Opinion on Current Practices and Future Directions
Source: Antibiotics (Basel). 2025 Jul 28;14(8):760. doi: 10.3390/antibiotics14080760 (PMC12382653; doi:10.3390/antibiotics14080760)
Supplement: Supplementary file 1 [file antibiotics-14-00760-s001.zip]

Archive with 1 entries (1 files):
- antibiotics-3728622-supplementary.pdf
